# Supplementary material for: Tyrosol Suppresses Allergic Inflammation by Inhibiting the Activation of Phosphoinositide 3-Kinase in Mast Cells
Source: PLoS One. 2015 Jun 11;10(6):e0129829. doi: 10.1371/journal.pone.0129829 (PMC4465982; doi:10.1371/journal.pone.0129829)
Supplement: S1 Archive — (ZIP) [file pone.0129829.s003.zip]

Archive with 21 entries (21 files):
- PI3KI PI3K-original.jpg
- PI3KI PI3K.jpg
- PI3KI p-PI3K.jpg
- Tyrosol Akt-original.jpg
- Tyrosol Akt.jpg
- Tyrosol IKK.jpg
- Tyrosol IkBa.jpg
- Tyrosol IÑΩBÑß, actin-original.jpg
- Tyrosol Lyn, Syk-original.jpg
- Tyrosol Lyn.jpg
- Tyrosol NF-ÑΩB-original.jpg
- Tyrosol NF-ÑΩB.jpg
- Tyrosol PI3K, IKK.jpg
- Tyrosol PI3K.jpg
- Tyrosol Syk.jpg
- Tyrosol actin.jpg
- Tyrosol p-Akt.jpg
- Tyrosol p-IKK.jpg
- Tyrosol p-Lyn.jpg
- Tyrosol p-PI3K.jpg
- Tyrosol p-Syk.jpg
